# Supplementary material for: Drug Susceptibility, Siderophore Production, and Genome Analysis of Staphylococcus aureus Clinical Isolates from a University Hospital in Chiang Mai, Thailand
Source: Antibiotics (Basel). 2025 May 18;14(5):521. doi: 10.3390/antibiotics14050521 (PMC12108237; doi:10.3390/antibiotics14050521)
Supplement: Supplementary file 1 [file antibiotics-14-00521-s001.zip]

Archive with 1 entries (1 files):
- antibiotics-3600923-supplementary.pdf
